# Supplementary material for: Fibronectin 1 Aggravates Colon Cancer Metastasis by Regulating RAP1B Protein Stability Through Akt/CREB Signalling Pathway
Source: J Cell Mol Med. 2025 Jul 10;29(13):e70702. doi: 10.1111/jcmm.70702 (PMC12244390; doi:10.1111/jcmm.70702)
Supplement: Supplementary file 1 — Table S1. GSEA analysis of RAP1B related genes. [file JCMM-29-e70702-s001.xlsx]

## Sheet: TableS1-GSEA-RAP1B
Table S1 GSEA analysis of RAP1B related genes
DATASET	NAME	GS<br> follow link to MSigDB	SIZE	ES	NES	NOM p-val	FDR q-val	FWER p-val	RANK AT MAX	LEADING EDGE
TCGA	KEGG_RNA_DEGRADATION	KEGG_RNA_DEGRADATION	50	0.528544	1.81961	0.00796813	0.0340568	0.129	5888	tags=50%, list=29%, signal=70%
TCGA	KEGG_P53_SIGNALING_PATHWAY	KEGG_P53_SIGNALING_PATHWAY	65	0.485545	1.77162	0.00387597	0.0385443	0.198	2789	tags=32%, list=14%, signal=37%
TCGA	KEGG_CELL_CYCLE	KEGG_CELL_CYCLE	118	0.539972	1.86226	0.00608519	0.0450098	0.093	2439	tags=36%, list=12%, signal=40%
TCGA	KEGG_HOMOLOGOUS_RECOMBINATION	KEGG_HOMOLOGOUS_RECOMBINATION	24	0.740539	1.65889	0.00395257	0.0555187	0.468	2501	tags=46%, list=12%, signal=52%
TCGA	KEGG_BASE_EXCISION_REPAIR	KEGG_BASE_EXCISION_REPAIR	33	0.559131	1.66653	0.0240964	0.0603341	0.439	5957	tags=61%, list=29%, signal=85%
TCGA	KEGG_DNA_REPLICATION	KEGG_DNA_REPLICATION	36	0.724175	1.68129	0.00819672	0.0605505	0.389	3768	tags=69%, list=18%, signal=85%
TCGA	KEGG_UBIQUITIN_MEDIATED_PROTEOLYSIS	KEGG_UBIQUITIN_MEDIATED_PROTEOLYSIS	130	0.215097	1.34742	0.00310077	0.0703395	0.371	6544	tags=35%, list=32%, signal=50%
TCGA	KEGG_MISMATCH_REPAIR	KEGG_MISMATCH_REPAIR	23	0.684627	1.68768	0.00617284	0.0710564	0.374	4145	tags=61%, list=20%, signal=76%
TCGA	KEGG_RNA_POLYMERASE	KEGG_RNA_POLYMERASE	28	0.597117	1.60502	0.0325866	0.073225	0.596	5392	tags=61%, list=26%, signal=82%
TCGA	KEGG_SPLICEOSOME	KEGG_SPLICEOSOME	110	0.478591	1.6155	0.0223577	0.0754345	0.569	7336	tags=71%, list=36%, signal=110%
TCGA	KEGG_NUCLEOTIDE_EXCISION_REPAIR	KEGG_NUCLEOTIDE_EXCISION_REPAIR	44	0.51791	1.57133	0.0814664	0.0884761	0.687	6045	tags=52%, list=29%, signal=74%
TCGA	KEGG_BLADDER_CANCER	KEGG_BLADDER_CANCER	40	0.431838	1.48071	0.0645833	0.149293	0.864	2583	tags=25%, list=13%, signal=29%
TCGA	KEGG_STEROID_BIOSYNTHESIS	KEGG_STEROID_BIOSYNTHESIS	15	0.671413	1.48509	0.054902	0.158432	0.861	4243	tags=67%, list=21%, signal=84%
TCGA	KEGG_AMINOACYL_TRNA_BIOSYNTHESIS	KEGG_AMINOACYL_TRNA_BIOSYNTHESIS	22	0.519723	1.40809	0.16318	0.223007	0.938	6131	tags=64%, list=30%, signal=91%
TCGA	KEGG_PYRIMIDINE_METABOLISM	KEGG_PYRIMIDINE_METABOLISM	95	0.324343	1.37786	0.11284	0.245822	0.953	5408	tags=46%, list=26%, signal=63%
RNAseq	KEGG_UBIQUITIN_MEDIATED_PROTEOLYSIS	KEGG_UBIQUITIN_MEDIATED_PROTEOLYSIS	130	0.215097	1.36323	0.00201961	0.0072317	0.262	6546	tags=35%, list=32%, signal=50%
RNAseq	KEGG_P53_SIGNALING_PATHWAY	KEGG_P53_SIGNALING_PATHWAY	65	0.485545	1.75434	0.00206186	0.048944	0.246	2791	tags=32%, list=14%, signal=37%
RNAseq	KEGG_RNA_DEGRADATION	KEGG_RNA_DEGRADATION	50	0.528544	1.77152	0.00619835	0.0627843	0.21	5890	tags=50%, list=29%, signal=70%
RNAseq	KEGG_DNA_REPLICATION	KEGG_DNA_REPLICATION	36	0.724175	1.65797	0.014433	0.0817069	0.489	3770	tags=69%, list=18%, signal=85%
RNAseq	KEGG_RNA_POLYMERASE	KEGG_RNA_POLYMERASE	28	0.597117	1.57851	0.0372671	0.0823058	0.688	5394	tags=61%, list=26%, signal=82%
RNAseq	KEGG_SPLICEOSOME	KEGG_SPLICEOSOME	110	0.478591	1.58496	0.0540541	0.0856834	0.675	7338	tags=71%, list=36%, signal=110%
RNAseq	KEGG_MISMATCH_REPAIR	KEGG_MISMATCH_REPAIR	23	0.684627	1.67538	0.00819672	0.0861995	0.433	4147	tags=61%, list=20%, signal=76%
RNAseq	KEGG_NUCLEOTIDE_EXCISION_REPAIR	KEGG_NUCLEOTIDE_EXCISION_REPAIR	44	0.51791	1.58779	0.05625	0.0933762	0.667	6047	tags=52%, list=29%, signal=74%
RNAseq	KEGG_BASE_EXCISION_REPAIR	KEGG_BASE_EXCISION_REPAIR	33	0.559131	1.59895	0.0383795	0.0967804	0.633	5959	tags=61%, list=29%, signal=85%
RNAseq	KEGG_CELL_CYCLE	KEGG_CELL_CYCLE	118	0.539972	1.79926	0.00420168	0.0974416	0.177	2441	tags=36%, list=12%, signal=40%
RNAseq	KEGG_HOMOLOGOUS_RECOMBINATION	KEGG_HOMOLOGOUS_RECOMBINATION	24	0.740539	1.60961	0.00417537	0.104084	0.61	2503	tags=46%, list=12%, signal=52%
RNAseq	KEGG_STEROID_BIOSYNTHESIS	KEGG_STEROID_BIOSYNTHESIS	15	0.671413	1.5028	0.0571429	0.123788	0.839	4245	tags=67%, list=21%, signal=84%
RNAseq	KEGG_BLADDER_CANCER	KEGG_BLADDER_CANCER	40	0.431838	1.51243	0.0549898	0.126423	0.82	2585	tags=25%, list=13%, signal=29%
RNAseq	KEGG_AMINOACYL_TRNA_BIOSYNTHESIS	KEGG_AMINOACYL_TRNA_BIOSYNTHESIS	22	0.519723	1.40609	0.18835	0.217402	0.943	6133	tags=64%, list=30%, signal=91%
